# Supplementary material for: Dynamic similarity and the peculiar allometry of maximum running speed
Source: Nat Commun. 2024 Mar 11;15:2181. doi: 10.1038/s41467-024-46269-w (PMC10928110; doi:10.1038/s41467-024-46269-w)
Supplement: Supplementary file 4 — Source Data [file 41467_2024_46269_MOESM4_ESM.xls]

## Sheet: Figure 1d
Species/Genus	Group	Mass in kg	Speed in meters/second	Reference
Pardosa_valens	arachnida	8.50E-05	0.425	Amaya2001
Pardosa_lugubris	arachnida	1.03E-05	0.4	Casas2008
Pirata_sedentarius_(Size_class_1)	arachnida	1.52E-05	0.254167	Apontes2005
Pirata_sedentarius_(Size_class_2)	arachnida	2.25E-05	0.219722	Apontes2005
Pirata_sedentarius_(Size_class_3)	arachnida	3.62E-05	0.338889	Apontes2005
Pirata_sedentarius_(Size_class_4)	arachnida	5.85E-05	0.436111	Apontes2005
Pardosa_amentata	arachnida	1.10E-05	0.41	Dangles2006
Schizocosa_ocreata_(Size_class_1)	arachnida	1.78E-05	0.1725	Dangles2006
Schizocosa_ocreata_(Size_class_2)	arachnida	2.56E-05	0.444444	Dangles2006
Schizocosa_ocreata_(Size_class_3)	arachnida	3.11E-05	0.702778	Dangles2006
Schizocosa_ocreata_(Size_class_4)	arachnida	4.49E-05	0.733333	Dangles2006
Schizocosa_ocreata_(Size_class_5)	arachnida	5.30E-05	0.619444	Dangles2006
Varacosa_terricola_(Size_class_1)	arachnida	1.76E-04	0.713889	Dangles2006
Varacosa_terricola_(Size_class_2)	arachnida	2.87E-04	0.713889	Dangles2006
Varacosa_terricola_(Size_class_3)	arachnida	3.20E-04	0.694444	Dangles2006
Varacosa_terricola_(Size_class_4)	arachnida	4.87E-04	0.755556	Dangles2006
Varacosa_terricola_(Size_class_5)	arachnida	5.28E-04	0.622222	Dangles2006
Varacosa_terricola_(Size_class_6)	arachnida	6.01E-04	0.586111	Dangles2006
Varacosa_terricola_(Size_class_7)	arachnida	7.17E-04	0.511111	Dangles2006
Dolomedes_plantarius	arachnida	1.79E-04	0.75	Gorb1994
Servaea_incana	arachnida	5.36E-05	0.25	McGinley2013
Hogna_carolinensis_(female)	arachnida	1.26E-04	1.25	Nelson2013
Hogna_carolinensis_(male)	arachnida	1.02E-04	1.31389	Nelson2013
Nephila _plumipes	arachnida	2.468e-05	0.049	Prenter2010
Argiope_keyserlingi	arachnida	1.843e-05	0.333333	Prenter2010
Jacksonoides_queenslandica	arachnida	2.4e-05	0.039	Prenter2010
Paratarsotomus_macropalpis	arachnida	2.68E-07	0.06	Rubin2016
Hololena_adnexa	arachnida	2.64E-05	0.6	Spagna2011
Hololena_curta	arachnida	2.64E-05	0.508333	Spagna2011
Paratarsotomus_macropalpis	arachnida	1.82E-07	0.03	Wu2010
Parateneriffia_spp.	arachnida	3.00E-08	0.027	Wu2010
Dolomedes_fimbriatus	arachnida	1.87E-04	0.271111	Bleckmann1984
Dolomedes_triton	arachnida	4.00E-04	0.316667	Bleckmann1984
Varacosa_terricola	arachnida	0.0004	0.54	Amaya2001
Schizocosa_ocreata	arachnida	4e-05	0.51	Amaya2001
Tegenaria_atrica	arachnida	0.000576962	0.9	Evans1984
Lithobius_forficatus	chilopoda	0.000120285	0.28	Evans1984
Scutigera_coleaoptrata	chilopoda	0.000101937	0.5	Evans1984
Cicindela_tranquebarica	insecta	0.0001	0.35	Morgan1985
Cicindela_eampestris	insecta	0.0001	0.62	Evans1984
Geotrupes_stercorarius	insecta	0.00033	0.042	Evans1984
Nebria_complanata	insecta	0.000200815	0.5	Evans1984
Notiophilus_biguttatus	insecta	5.8104e-06	0.17	Evans1984
Harpalus_rufipes	insecta	6.62589e-05	0.23	Evans1984
Pterostichus_cupreus	insecta	6.42202e-05	0.23	Evans1984
Scarites_substriatus	insecta	0.000487258	0.126	Evans1984
Scarites_subterraneus	insecta	0.000127421	0.088	Evans1984
Aspidoglossa_subangulata	insecta	1.03976e-05	0.04	Evans1984
Schizogenius_sp	insecta	3.36391e-06	0.033	Evans1984
Sataphylinus_olens	insecta	0.000265036	0.15	Evans1984
Thanatophilus_rugosus	insecta	5.30071e-05	0.1	Evans1984
Nicrophorus_vespillo	insecta	0.000212029	0.071	Evans1984
Geotrupes_stercorarius	insecta	0.000332314	0.042	Evans1984
Lucanus_servus	insecta	0.00246687	0.066	Evans1984
Aphodius_rufipes	insecta	5.50459e-05	0.025	Evans1984
Cantharis_rustica	insecta	6.62589e-05	0.042	Evans1984
Phyllobius_pyri	insecta	1.52905e-05	0.028	Evans1984
Chrysolina_polita	insecta	4.17941e-05	0.018	Evans1984
Anatis_ocellata	insecta	3.56779e-05	0.031	Evans1984
Athous_hirtus	insecta	2.65036e-05	0.031	Evans1984
Carabinae	insecta	8.68E-05	0.594444	Forsythe1983
Carabinae	insecta	8.85E-05	0.622222	Forsythe1983
Carabinae	insecta	7.28E-05	0.625	Forsythe1983
Carabinae	insecta	1.40E-04	0.630556	Forsythe1983
Periplaneta_americana	insecta	8.30E-04	1.5	Full1991
Megaselia _scalaris	insecta	1.45e-06	0.2	Miller1979
Puliciphora_borinquenensis	insecta	1.6e-07	0.09	Miller1979
Puliciphora_borinquenensis	insecta	1.5e-07	0.05	Miller1979
Cicindela_repanda	insecta	4.76E-05	0.530556	Gilbert1997
Ocymyrmex_barbiger	insecta	4.10E-06	0.067	Marsh1985
Blaberus_discoidalis	insecta	0.003	0.555	Ting1994
Nauphoeta_cinerea	insecta	0.00042	0.4	Weihmann2017
Cataglyphis_albicans	insecta	2.5e-07	0.2	Zollikofer1994
Onymacris_plana	insecta	0.00073	1.15	Nicolson1984
Physadesmia_globosa	insecta	0.000625	0.29	Nicolson1984
Acinonyx_jubatus	mammal	44.87	29	Bonner2015
Peromyscus_maniculatus	mammal	0.022	2.5	Bonner2015
Sciurus_carolinensis	mammal	0.479	7.6	Bonner2015
Tamias_striatus	mammal	0.125	4.8	Bonner2015
Vulpes_vulpes	mammal	4.59	20	Bonner2015
Acinonyx_jubatus	mammal	39	29.1528	Christiansen2002
Aepyceros_melampus	mammal	50	20.8306	Christiansen2002
Alcelaphus_buselaphus	mammal	150	19.4389	Christiansen2002
Alces_alces	mammal	410.2	15.55	Christiansen2002
Antidorcas_marsupialis	mammal	21.18	24.4167	Christiansen2002
Antilocapra_americana	mammal	46.03	24.1944	Christiansen2002
Bison_bison	mammal	624.58	14.4444	Christiansen2002
Bison_bonasus	mammal	225	15.55	Christiansen2002
Boselaphus_tragocamelus	mammal	200	13.325	Christiansen2002
Camelus_bactrianus	mammal	549.54	16.6611	Christiansen2002
Camelus_dromedarius	mammal	414.95	14.4444	Christiansen2002
Capra_aegaerus	mammal	46	12.4944	Christiansen2002
Capra_caucasica	mammal	55	12.4944	Christiansen2002
Capreolus_capreolus	mammal	25	16.6611	Christiansen2002
Ceratotherium_simum_	mammal	1901	11.1083	Christiansen2002
Cervus_elaphus	mammal	84.92	19.9833	Christiansen2002
Connochaetes_gnou	mammal	157	22.2167	Christiansen2002
Connochaetes_taurinus	mammal	180	22.2167	Christiansen2002
Dama_dama	mammal	45	18.0583	Christiansen2002
Damaliscus_dorcas	mammal	43.45	19.4389	Christiansen2002
Damaliscus_hunteri	mammal	158.85	19.4389	Christiansen2002
Damaliscus_lunatus	mammal	125.89	19.4389	Christiansen2002
Diceros_bicornis	mammal	875	12.4944	Christiansen2002
Equus_asinus	mammal	165.2	15.2639	Christiansen2002
Equus_burchelli	mammal	136.14	19.4389	Christiansen2002
Equus_caballus	mammal	529.66	17.7694	Christiansen2002
Equus_hemionus	mammal	220.8	17.7694	Christiansen2002
Equus_zebra	mammal	300	14.58	Elliott1977
Connochaetes_gnu	mammal	300	13.03	Elliott1977
Gazella_dorcas	mammal	19	22.2167	Christiansen2002
Gazella_granti	mammal	50	22.475	Christiansen2002
Gazella_subgutturosa	mammal	24	26.9583	Christiansen2002
Gazella_thomsoni	mammal	19	22.2167	Christiansen2002
Giraffa_camelopardalis	mammal	1700	15.55	Christiansen2002
Giraffa_camelopardalis	mammal	1037.5	11	Alexander1977
Hippopotamus_amphibius	mammal	3800	7	Hutchinson2021
Hippopotamus_amphibius	mammal	1210.60	6.94444	Christiansen2002
Hippotragus_equinus	mammal	224.91	15.55	Christiansen2002
Hippotragus_niger	mammal	181.13	15.8389	Christiansen2002
Lama_guanicoe	mammal	89.95	15.55	Christiansen2002
Madoqua_kirki	mammal	5.11	11.6611	Christiansen2002
Nasua_nasua	mammal	3.40	7.49444	Christiansen2002
Odocoileus_hemionus	mammal	54.95	17.7694	Christiansen2002
Odocoileus_virginianus	mammal	61.94	17.7694	Christiansen2002
Oreamnos_americanus	mammal	119.95	9.17778	Christiansen2002
Ourebia_ourebi	mammal	14.49	13.8889	Christiansen2002
Ovibos_moschatus	mammal	209.89	11.1083	Christiansen2002
Ovis_ammon	mammal	114.02	16.6611	Christiansen2002
Ovis_canadensis	mammal	95.06	13.325	Christiansen2002
Panthera_leo	mammal	169.82	15.2639	Christiansen2002
Panthera_pardus	mammal	51.05	16.6611	Christiansen2002
Panthera_tigris	mammal	144.88	15.55	Christiansen2002
Pecari_tajacu	mammal	21.98	9.71944	Christiansen2002
Phacochoerus_aethiopicus	mammal	87.90	15.2639	Christiansen2002
Procyon_lotor	mammal	7.50	3.03056	Christiansen2002
Rangifer_tarandus	mammal	159.96	19.4389	Christiansen2002
Rupicapra_rupicapra	mammal	38.02	13.8889	Christiansen2002
Saiga_tatarica	mammal	26.18	20.8306	Christiansen2002
Syncerus_caffer	mammal	439.54	15.8389	Christiansen2002
Tapirus_terrestris	mammal	172.98	11.1083	Christiansen2002
Taurotragus_derbianus	mammal	680.77	19.4389	Christiansen2002
Taurotragus_oryx	mammal	559.76	19.4389	Christiansen2002
Tayassu_pecari	mammal	33.04	9.71944	Christiansen2002
Urocyon_cineroargenteus	mammal	3.80	11.6611	Christiansen2002
Ursus_americanus	mammal	104.95	13.325	Christiansen2002
Ursus_arctos_horribilis	mammal	154.88	13.325	Christiansen2002
Ursus_maritimus	mammal	174.98	13.8889	Christiansen2002
Vicugna_vicugna	mammal	44.98	13.0528	Christiansen2002
Vulpes_vulpes	mammal	5.50	13.325	Christiansen2002
Aepyceros_melampus	mammal	50	13.0556	Garland1983
Alcelaphus_buselaphus	mammal	170	22.2222	Garland1983
Antidorcas_marsupialis	mammal	34	26.9444	Garland1983
Antilope_cervicapra	mammal	37	29.1667	Garland1983
Bos_sauveli	mammal	800	8.05556	Garland1983
Camelus_dromedarius	mammal	500	8.88889	Garland1983
Ceratotherium_simum_	mammal	3000	6.94444	Garland1983
Connochaetes_gnou	mammal	300	25	Garland1983
Giraffa_camelopardalis	mammal	1000	16.6667	Garland1983
Odocoileus_hemionus	mammal	120	16.9444	Garland1983
Rangifer_tarandus	mammal	120	22.2222	Garland1983
Rupicapra_rupicapra	mammal	50	13.8889	Garland1983
Saiga_tatarica	mammal	35	22.2222	Garland1983
Acinonyx_jubatus	mammal	58.8	29.6972	Iriarte-Diaz2002
Ammospermophilus_leucurus	mammal	0.0759	4.65833	Iriarte-Diaz2002
Antechinomys_laniger	mammal	0.025	4.03056	Iriarte-Diaz2002
Antechinus_flavipes	mammal	0.052	4.5	Iriarte-Diaz2002
Antechinus_stuartii	mammal	0.0315	4.82778	Iriarte-Diaz2002
Bettongia_penicillata	mammal	1.1	6.69722	Iriarte-Diaz2002
Canis_aureus	mammal	8.8	15.1222	Iriarte-Diaz2002
Canis_familiaris	mammal	25	18.0944	Iriarte-Diaz2002
Canis_latrans	mammal	13.3	17.5528	Iriarte-Diaz2002
Canis_lupus	mammal	35.3	17.2389	Iriarte-Diaz2002
Canis_mesomelas	mammal	7	16.1917	Iriarte-Diaz2002
Cercartetus_concinnus	mammal	0.015	1.34444	Iriarte-Diaz2002
Chaetodipus_baileyi	mammal	0.0391	3.35833	Iriarte-Diaz2002
Chaetodipus_fallax	mammal	0.018	3.45833	Iriarte-Diaz2002
Crocuta_crocuta	mammal	52	17.4972	Iriarte-Diaz2002
Dasyuroides_byrnei	mammal	0.12	7.12778	Iriarte-Diaz2002
Dipodomys_deserti	mammal	0.0976	4.06389	Iriarte-Diaz2002
Dipodomys_merriami	mammal	0.035	8.67222	Iriarte-Diaz2002
Dipodomys_microps	mammal	0.056	5.675	Iriarte-Diaz2002
Dipodomys_ordii	mammal	0.0478	3.79444	Iriarte-Diaz2002
Gorilla_gorilla	mammal	127	8.63333	Iriarte-Diaz2002
Heteromys_desmarestianus	mammal	0.05	3.38611	Iriarte-Diaz2002
Homo_sapiens	mammal	70	12.42	WorldRecord
Hyaena_hyaena	mammal	26.8	13.4639	Iriarte-Diaz2002
Isoodon_obesulus	mammal	0.718	3.86111	Iriarte-Diaz2002
Leggadina_forresti	mammal	0.0155	3.40278	Iriarte-Diaz2002
Lepus_alleni	mammal	4.4	19.4556	Iriarte-Diaz2002
Lepus_americanus	mammal	1.5	13.4861	Iriarte-Diaz2002
Lepus_arcticus	mammal	4.6	17.2889	Iriarte-Diaz2002
Lepus_californicus	mammal	2	17.2611	Iriarte-Diaz2002
Lepus_europaeus	mammal	4	19.45	Iriarte-Diaz2002
Lepus_townsendii	mammal	3.5	15.125	Iriarte-Diaz2002
Liomys_pictus	mammal	0.042	4.64444	Iriarte-Diaz2002
Lycaon_pictus	mammal	20	18.9028	Iriarte-Diaz2002
Macropus_eugenii	mammal	4	10.8	Iriarte-Diaz2002
Macropus_spp.	mammal	50	17.5917	Iriarte-Diaz2002
Marmota_monax	mammal	4	4.31944	Iriarte-Diaz2002
Meles_meles	mammal	11.6	8.10278	Iriarte-Diaz2002
Mephitis_mephitis	mammal	2.5	4.31944	Iriarte-Diaz2002
Mesocricetus_brandti	mammal	0.11	2.43056	Iriarte-Diaz2002
Microdipodops_megacephalus	mammal	0.0123	2.94444	Iriarte-Diaz2002
Microtus_pennsylvanicus	mammal	0.05	2.96667	Iriarte-Diaz2002
Microtus_pinetorum	mammal	0.03	1.83333	Iriarte-Diaz2002
Monodelphis_brevicaudata	mammal	0.0745	3.15833	Iriarte-Diaz2002
Mus_musculus	mammal	0.016	3.51111	Iriarte-Diaz2002
Myrmecobius_fasciatus	mammal	0.48	3.76111	Iriarte-Diaz2002
Napaeozapus_insignis	mammal	0.025	2.32222	Iriarte-Diaz2002
Nasua_narica	mammal	4.4	7.28889	Iriarte-Diaz2002
Neotoma_lepida	mammal	0.1106	4.61667	Iriarte-Diaz2002
Notomys_alexis	mammal	0.0245	3.53611	Iriarte-Diaz2002
Notomys_cervinus	mammal	0.035	3.79444	Iriarte-Diaz2002
Onychomys_torridus	mammal	0.0193	2.79444	Iriarte-Diaz2002
Oryctolagus_cuniculus	mammal	1.9	15.12	Iriarte-Diaz2002
Panthera_pardus	mammal	52.4	16.2	Iriarte-Diaz2002
Perognathus_longimembris	mammal	0.0089	2.67222	Iriarte-Diaz2002
Perognathus_parvus	mammal	0.0244	3.375	Iriarte-Diaz2002
Peromyscus_crinitus	mammal	0.0137	3.07778	Iriarte-Diaz2002
Peromyscus_eremicus	mammal	0.0198	3.53611	Iriarte-Diaz2002
Peromyscus_leucopus	mammal	0.025	2.96944	Iriarte-Diaz2002
Peromyscus_maniculatus	mammal	0.0182	3.61944	Iriarte-Diaz2002
Peromyscus_truei	mammal	0.0193	3.86111	Iriarte-Diaz2002
Potorous_tridactylus	mammal	0.998	5.77778	Iriarte-Diaz2002
Presbytis	mammal	13	9.99167	Iriarte-Diaz2002
Procyon_lotor	mammal	7	6.48611	Iriarte-Diaz2002
Pseudomys_australis	mammal	0.05	4.42222	Iriarte-Diaz2002
Pseudomys_hermannsburgensis	mammal	0.018	3.40278	Iriarte-Diaz2002
Pseudomys_nanus	mammal	0.061	3.90278	Iriarte-Diaz2002
Rattus	mammal	0.25	2.61944	Iriarte-Diaz2002
Sciurus_carolinensis	mammal	0.5	8.08611	Iriarte-Diaz2002
Sciurus_niger	mammal	1.078	6.48056	Iriarte-Diaz2002
Sciurus_vulgaris	mammal	0.4	5.40556	Iriarte-Diaz2002
Sminthopsis_crassicaudata	mammal	0.017	3.10556	Iriarte-Diaz2002
Sminthopsis_macroura	mammal	0.02	3.89722	Iriarte-Diaz2002
Spermophilopsis_leptodactylus	mammal	0.6	9.725	Iriarte-Diaz2002
Spermophilus_citellus	mammal	0.5	4.85278	Iriarte-Diaz2002
Spermophilus_saturatus	mammal	0.222	5.98056	Iriarte-Diaz2002
Spermophilus_tereticaudus	mammal	0.1126	4.10556	Iriarte-Diaz2002
Spermophilus_tridecemlineatus	mammal	0.125	3.28333	Iriarte-Diaz2002
Spermophilus_undulatus	mammal	0.6	5.40278	Iriarte-Diaz2002
Sylvilagus	mammal	1.5	10.8	Iriarte-Diaz2002
Tamias_amoenus	mammal	0.051	5.23889	Iriarte-Diaz2002
Tamias_minimus	mammal	0.0293	4.51944	Iriarte-Diaz2002
Tamias_striatus	mammal	0.1	4.58889	Iriarte-Diaz2002
Tamiasciurus_hudsonicus	mammal	0.22	4.06111	Iriarte-Diaz2002
Urocitellus_beldingi	mammal	0.3	3.50278	Iriarte-Diaz2002
Urocyon_cinereoargenteus	mammal	3.7	17.2806	Iriarte-Diaz2002
Uromys_caudimaculatus	mammal	1.18	4.48889	Iriarte-Diaz2002
Ursus_americanus	mammal	93.4	12.9528	Iriarte-Diaz2002
Vulpes_vulpes	mammal	4.8	19.4528	Iriarte-Diaz2002
Zapus_hudsonicus	mammal	0.018	2.40278	Iriarte-Diaz2002
Zapus_trinotatus	mammal	0.0285	3.84444	Iriarte-Diaz2002
Zyzomys_argurus	mammal	0.0605	3.34722	Iriarte-Diaz2002
Camelus_dromedarius	mammal	525	11.11	Wilson1999
Elephas_maximus	mammal	4000	7	Hutchinson2003
Loxodonta_africana	mammal	6000	7	Hutchinson2003
Panthera_leo	mammal	153	12.69	Elliott1977
Syncerus_caffer	mammal	685	8	Alexander1977
Lontra_canadensis	mammal	8.09	5	Williams2002
Acinonyx_jubatus	mammal	35	29	Sharp1997
Elephantulus_rupestris	mammal	0.0601	8	Lovegrove2014
Elephantulus_edwardii	mammal	0.0499	5.39	Lovegrove2014
Callisaurus_draconoides	reptile	0.0982	7.2	Bonner2015
Dipsosaurus_dorsalis	reptile	0.398	7.3	Bonner2015
Varanus_acanthurus	reptile	0.0589	3.05	Clemente2009
Varanus_brevicauda	reptile	0.0206	1.58889	Clemente2009
Varanus_caudolineatus	reptile	0.0181	2.33889	Clemente2009
Varanus_eremius	reptile	0.0485	3.71111	Clemente2009
Varanus_giganteus	reptile	2.9667	8.76944	Clemente2009
Varanus_gilleni	reptile	0.0271	2.23	Clemente2009
Varanus_glauerti	reptile	0.0357	3.08889	Clemente2009
Varanus_gouldii	reptile	0.4294	5.71944	Clemente2009
Varanus_kingorum	reptile	0.0183	2.6	Clemente2009
Varanus_mertensi	reptile	1.0323	3.56944	Clemente2009
Varanus_mitchelli	reptile	0.1513	3.43056	Clemente2009
Varanus_panoptes	reptile	2.425	5.9	Clemente2009
Varanus_pilbarensis	reptile	0.0303	2.83056	Clemente2009
Varanus_rosenbergi	reptile	1.025	5.26944	Clemente2009
Varanus_scalaris	reptile	0.1021	2.76111	Clemente2009
Varanus_storri	reptile	0.0269	2.55	Clemente2009
Varanus_tristis	reptile	0.0983	3.95	Clemente2009
Varanus_varius	reptile	7.7	4.03056	Clemente2009
Acanthodactylus_scutellatus	reptile	0.00784	3.31944	Albuquerque2015
Aspidoscelis_tigris	reptile	0.01142	4.26944	Albuquerque2016
Callisaurus_draconoides	reptile	0.01193	4.81111	Albuquerque2017
Carlia_fusca	reptile	0.00335	1.73056	Albuquerque2018
Cophosaurus_texanus	reptile	0.00994	3.81111	Albuquerque2019
Crotaphytus_collaris	reptile	0.04015	3.36111	Albuquerque2020
Elgaria_kingii	reptile	0.00973	1.16944	Albuquerque2021
Gambelia_wislizenii	reptile	0.01981	3.28056	Albuquerque2022
Holbrookia_elegans	reptile	0.00405	2.95	Albuquerque2023
Laudakia_stellio	reptile	0.04854	3.03056	Albuquerque2024
Phrynosoma_cornutum	reptile	0.03362	1.76111	Albuquerque2025
Phrynosoma_mcallii	reptile	0.01146	1.53889	Albuquerque2026
Phrynosoma_modestum	reptile	0.00595	1.25	Albuquerque2027
Phrynosoma_platyrhinos	reptile	0.01626	1.55	Albuquerque2028
Plestiodon_fasciatus	reptile	0.00735	1.8	Albuquerque2029
Podarcis_sicula	reptile	0.00539	2.4	Albuquerque2030
Sceloporus_cowlesi	reptile	0.00451	2.2	Albuquerque2031
Sceloporus_graciosus	reptile	0.00703	2.31944	Albuquerque2032
Sceloporus_magister	reptile	0.03101	3.11111	Albuquerque2033
Sceloporus_virgatus	reptile	0.00523	1.76111	Albuquerque2034
Uma_rufopunctata	reptile	0.02967	3.31111	Albuquerque2035
Urosaurus_ornatus	reptile	0.00347	2.28889	Albuquerque2036
Uta_stansburiana	reptile	0.00383	2.16944	Albuquerque2037
Dendroaspis_polylepis	reptile	1.4	6.38889	Schmidt2006
Acanthodactylus_erythrurus	reptile	0.0089	3.13056	VanDamme2001
Acanthodactylus_pardalis	reptile	0.0067	2.61667	VanDamme2001
Acanthodactylus_scutellatus	reptile	0.0081	2.79444	VanDamme2001
Amblyrhynchus_cristatus	reptile	0.0718	2.8	VanDamme2001
Anolis_carolinensis	reptile	0.006	1.2	VanDamme2001
Anolis_cristatellus	reptile	0.0081	2.15556	VanDamme2001
Anolis_evermanni	reptile	0.0056	1.825	VanDamme2001
Anolis_frenatus	reptile	0.0427	2.71667	VanDamme2001
Anolis_gundlachi	reptile	0.0071	2.15556	VanDamme2001
Anolis_humilis	reptile	0.001	1.16111	VanDamme2001
Anolis_krugi	reptile	0.0024	1.78611	VanDamme2001
Anolis_lemurinus	reptile	0.0036	1.48056	VanDamme2001
Anolis_limifrons	reptile	9.00E-04	1.31944	VanDamme2001
Anolis_lineatopus	reptile	0.0046	2.03333	VanDamme2001
Anolis_poncensis	reptile	0.0016	1.76111	VanDamme2001
Anolis_pulchellus	reptile	0.0015	1.7	VanDamme2001
Anolis_sagrei	reptile	0.0029	1.81111	VanDamme2001
Anolis_stratulus	reptile	0.0019	1.48889	VanDamme2001
Christinus_marmoratus	reptile	0.0037	0.969444	VanDamme2001
Cnemidophorus_inornatus_arizonae	reptile	0.0042	2.26389	VanDamme2001
Cnemidophorus_inornatus_heptagrammus	reptile	0.004	1.875	VanDamme2001
Cnemidophorus_tigris_marmoratus	reptile	0.0179	2.4	VanDamme2001
Cnemidophorus_tigris_punctilinealis	reptile	0.0112	2.64722	VanDamme2001
Coleonyx_brevis	reptile	0.0018	1.48889	VanDamme2001
Coleonyx_variegatus	reptile	0.0044	1.53056	VanDamme2001
Ctenophorus_nuchalis	reptile	0.0138	2.56389	VanDamme2001
Ctenotus_regius	reptile	0.0055	0.988889	VanDamme2001
Ctenotus_taeniolatus	reptile	0.0045	1.18056	VanDamme2001
Ctenotus_uber	reptile	0.0054	1.65	VanDamme2001
Egernia_cunninghami	reptile	0.268	2.69167	VanDamme2001
Egernia_whitii	reptile	0.0251	1.08889	VanDamme2001
Eremias_lineoocellata	reptile	0.0042	2.63056	VanDamme2001
Eremias_lugubris	reptile	0.004	1.58056	VanDamme2001
Eremias_namaquensis	reptile	0.0025	2.68056	VanDamme2001
Eremiascincus_fasciolatus	reptile	0.0125	0.830556	VanDamme2001
Eublepharis_macularius	reptile	0.0495	0.661111	VanDamme2001
Eulamprus_kosciuskoi	reptile	0.0083	1.03889	VanDamme2001
Eulamprus_quoyi	reptile	0.0211	1.51944	VanDamme2001
Eulamprus_tympanum	reptile	0.0144	1.48889	VanDamme2001
Gallotia_atlantica	reptile	0.0054	1.81944	VanDamme2001
Gallotia_caesaris	reptile	0.0098	2.15	VanDamme2001
Gallotia_simonyi	reptile	0.23	2.3	VanDamme2001
Gallotia_stehlini_	reptile	0.208	3.15	VanDamme2001
Gekko_gecko	reptile	0.0381	1.51111	VanDamme2001
Gonatodes_concinnatus	reptile	0.0023	1.03889	VanDamme2001
Hemidactylus_frenatus	reptile	0.0033	2.21111	VanDamme2001
Hemidactylus_turcicus	reptile	0.0028	1.63889	VanDamme2001
Hemiergis_decresiensis	reptile	8.00E-04	0.638889	VanDamme2001
Hemiergis_peronii	reptile	0.0015	0.488889	VanDamme2001
Lacerta_agilis	reptile	0.0091	1.67778	VanDamme2001
Lacerta_bedriagae_	reptile	0.0096	1.78611	VanDamme2001
Lacerta_monticola_	reptile	0.0077	1.56667	VanDamme2001
Lacerta_schreiberi	reptile	0.0212	1.78611	VanDamme2001
Lacerta_viridis	reptile	0.0284	2.67778	VanDamme2001
Lacerta_vivipara	reptile	0.0028	0.9	VanDamme2001
Laudakia_stellio	reptile	0.0401	2.7	VanDamme2001
Laudakia_stellio	reptile	0.0411	2.5	VanDamme2001
Laudakia_stellio	reptile	0.0419	2.3	VanDamme2001
Laudakia_stellio	reptile	0.0551	2.4	VanDamme2001
Leiolepis_belliana	reptile	0.04	2.2	VanDamme2001
Lepidodactylus_lugubris	reptile	0.0011	1.53889	VanDamme2001
Nucras_tessellata	reptile	0.0047	2.05	VanDamme2001
Petrosaurus_mearnsi	reptile	0.0113	2.35	VanDamme2001
Plestiodon_skiltonianus	reptile	0.0052	0.761111	VanDamme2001
Podarcis_bocagei_	reptile	0.0033	1.42222	VanDamme2001
Podarcis_hispanica	reptile	0.0025	2.02778	VanDamme2001
Podarcis_hispanica_atrata_	reptile	0.0076	1.52778	VanDamme2001
Podarcis_lilfordi_	reptile	0.0078	2.33611	VanDamme2001
Podarcis_muralis_	reptile	0.0031	2.13611	VanDamme2001
Podarcis_pityusensis_	reptile	0.0098	2.53889	VanDamme2001
Podarcis_sicula_	reptile	0.0071	1.66944	VanDamme2001
Podarcis_tiliguerta	reptile	0.0048	2.41111	VanDamme2001
Psammodromus_algirus	reptile	0.011	2.525	VanDamme2001
Psammodromus_hispanicus	reptile	0.0014	1.5	VanDamme2001
Pseudemoia_entrecasteauxii	reptile	0.0033	0.888889	VanDamme2001
Pseudemoia_entrecasteauxii	reptile	0.0047	1.18056	VanDamme2001
Sceloporus_clarkii	reptile	0.012	1.88889	VanDamme2001
Sceloporus_jarrovi	reptile	0.0153	1.73056	VanDamme2001
Sceloporus_merriami	reptile	0.0042	1.94722	VanDamme2001
Sceloporus_merriami	reptile	0.0048	2.12222	VanDamme2001
Sceloporus_occidentalis	reptile	0.0074	1.93056	VanDamme2001
Sceloporus_undulatus	reptile	0.0056	1.73056	VanDamme2001
Sceloporus_undulatus	reptile	0.0059	1.61944	VanDamme2001
Sceloporus_undulatus_hyacinthus	reptile	0.01	2.13889	VanDamme2001
Sceloporus_woodi	reptile	0.0028	2.48056	VanDamme2001
Scincella_lateralis	reptile	8.00E-04	0.380556	VanDamme2001
Takydromus_septentrionalis	reptile	0.0055	0.811111	VanDamme2001
Tiliqua_scincoides	reptile	0.438	1.06944	VanDamme2001
Trachylepis_occidentalis	reptile	0.0137	1.73056	VanDamme2001
Trachylepis_spilogaster	reptile	0.0095	2.36944	VanDamme2001
Trachylepis_striata	reptile	0.0158	2.1	VanDamme2001
Trachylepis_variegata	reptile	0.0013	1.36111	VanDamme2001
Trapelus_savignyi	reptile	0.022	2.7	VanDamme2001
Uma_scoparia	reptile	0.0185	2.38056	VanDamme2001
Urosaurus_graciosus	reptile	0.0036	1.76944	VanDamme2001
Urosaurus_nigricaudus	reptile	0.0023	1.78889	VanDamme2001
Urosaurus_ornatus	reptile	0.0035	2.11111	VanDamme2001
Uta_stansburiana	reptile	0.003	1.85	VanDamme2001
Varanus_komodoensis	reptile	8	4.69	Auffenberg1981
Alectura_lathami	Group	1.45	3.67	Bishop2018
Alectura_lathami	Aves	1.53	4.698	Bishop2018
Colinus_virginianus	Aves	0.156	2.934	Bishop2018
Colinus_virginianus	Aves	0.18	1.963	Bishop2018
Colinus_virginianus	Aves	0.189	2.78	Bishop2018
Colinus_virginianus	Aves	0.165	2.281	Bishop2018
Colinus_virginianus	Aves	0.16	2.707	Bishop2018
Coturnix_chinensis	Aves	0.046	1.119	Bishop2018
Coturnix_chinensis	Aves	0.047	1.476	Bishop2018
Coturnix_chinensis	Aves	0.045	1.607	Bishop2018
Coturnix_chinensis	Aves	0.05	1.73	Bishop2018
Coturnix_chinensis	Aves	0.049	1.39	Bishop2018
Eudromia_elegans	Aves	0.62	1.531	Bishop2018
Eudromia_elegans	Aves	0.79	2.778	Bishop2018
Gallus_gallus	Aves	1.28	1.988	Bishop2018
Gallus_gallus	Aves	1.56	2.836	Bishop2018
Gallus_gallus	Aves	2.29	3.007	Bishop2018
Meleagris_gallpavo	Aves	2.64	3.507	Bishop2018
Meleagris_gallpavo	Aves	3.76	2.85	Bishop2018
Meleagris_gallpavo	Aves	2.69	3.375	Bishop2018
Numida_meleagris	Aves	1.13	3.527	Bishop2018
Numida_meleagris	Aves	1.29	3.436	Bishop2018
Numida_meleagris	Aves	1.35	4.884	Bishop2018
Porphyrio_porphyrio	Aves	0.59	4.331	Bishop2018
Porphyrio_porphyrio	Aves	0.69	3.511	Bishop2018
Porphyrio_porphyrio	Aves	0.59	2.518	Bishop2018
Struthio_camelus	Aves	110	12.5	Daley
Tasmanicosa_godeffroyi	Arachnida	0.000307	1.224	Boehm2021
Tasmanicosa_godeffroyi	Arachnida	0.0002206	0.748	Boehm2021
Tasmanicosa_godeffroyi	Arachnida	0.0002453	0.726	Boehm2021
Tasmanicosa_godeffroyi	Arachnida	1.92e-05	0.424	Boehm2021
Tasmanicosa_godeffroyi	Arachnida	0.0002411	0.94	Boehm2021
Tasmanicosa_godeffroyi	Arachnida	0.0002164	1.339	Boehm2021
Tasmanicosa_godeffroyi	Arachnida	0.0001034	0.673	Boehm2021
Tasmanicosa_godeffroyi	Arachnida	0.0001494	0.626	Boehm2021
Tasmanicosa_godeffroyi	Arachnida	5.92e-05	0.447	Boehm2021
Tasmanicosa_godeffroyi	Arachnida	8.97e-05	0.488	Boehm2021
Tasmanicosa_godeffroyi	Arachnida	4.84e-05	0.502	Boehm2021
Heteropoda_juhulans/cervina	Arachnida	8.75e-05	0.17	Boehm2021
Tasmanicosa_godeffroyi	Arachnida	3.17e-05	0.286	Boehm2021
Tasmanicosa_godeffroyi	Arachnida	3.67e-05	0.294	Boehm2021
Tasmanicosa_godeffroyi	Arachnida	1.38e-05	0.298	Boehm2021
Tasmanicosa_godeffroyi	Arachnida	5.62e-05	0.448	Boehm2021
Tasmanicosa_godeffroyi	Arachnida	4.92e-05	0.7	Boehm2021
Tasmanicosa_godeffroyi	Arachnida	9.6e-06	0.388	Boehm2021
Tasmanicosa_godeffroyi	Arachnida	7.9e-06	0.214	Boehm2021
Heteropoda_juhulans/cervina	Arachnida	0.0004147	0.939	Boehm2021
Heteropoda_juhulans/cervina	Arachnida	0.0008037	2.068	Boehm2021
Heteropoda_juhulans/cervina	Arachnida	0.000513	1.533	Boehm2021
Heteropoda_juhulans/cervina	Arachnida	0.0012952	1.955	Boehm2021
Heteropoda_juhulans/cervina	Arachnida	0.0011192	0.825	Boehm2021
Heteropoda_juhulans/cervina	Arachnida	0.0013632	1.483	Boehm2021
Heteropoda_juhulans/cervina	Arachnida	0.0017521	1.683	Boehm2021
Heteropoda_juhulans/cervina	Arachnida	0.0014322	1.579	Boehm2021
Heteropoda_juhulans/cervina	Arachnida	0.00301	3.59	Boehm2021
Tasmanicosa_godeffroyi	Arachnida	0.000111	0.648	Boehm2021
Heteropoda_juhulans/cervina	Arachnida	0.000371	2.508	Boehm2021
Heteropoda_juhulans/cervina	Arachnida	0.0003858	1.191	Boehm2021
Tasmanicosa_godeffroyi	Arachnida	0.0001703	0.889	Boehm2021
Heteropoda_juhulans/cervina	Arachnida	0.0001868	1.037	Boehm2021
Tasmanicosa_godeffroyi	Arachnida	0.0002644	1.203	Boehm2021
Heteropoda_juhulans/cervina	Arachnida	9.69e-05	0.98	Boehm2021
Tasmanicosa_godeffroyi	Arachnida	6.8e-05	0.563	Boehm2021
Tasmanicosa_godeffroyi	Arachnida	8.68e-05	0.79	Boehm2021
Tasmanicosa_godeffroyi	Arachnida	2.23e-05	0.562	Boehm2021
Tasmanicosa_godeffroyi	Arachnida	2.3e-05	0.508	Boehm2021
Tasmanicosa_godeffroyi	Arachnida	2.32e-05	1.319	Boehm2021
Tasmanicosa_godeffroyi	Arachnida	1.55e-05	0.34	Boehm2021
Tasmanicosa_godeffroyi	Arachnida	1.53e-05	0.273	Boehm2021
Heteropoda_juhulans/cervina	Arachnida	8.4e-06	0.225	Boehm2021
Heteropoda_juhulans/cervina	Arachnida	1.85e-05	0.347	Boehm2021
Tasmanicosa_godeffroyi	Arachnida	6.41e-05	0.949	Boehm2021
Tasmanicosa_godeffroyi	Arachnida	0.0001644	0.892	Boehm2021
Tasmanicosa_godeffroyi	Arachnida	1.79e-05	0.358	Boehm2021
Tasmanicosa_godeffroyi	Arachnida	8e-06	0.32	Boehm2021
Tasmanicosa_godeffroyi	Arachnida	2.44e-05	0.305	Boehm2021
Tasmanicosa_godeffroyi	Arachnida	0.0001062	1.336	Boehm2021
Tasmanicosa_godeffroyi	Arachnida	8.62e-05	0.567	Boehm2021
Tasmanicosa_godeffroyi	Arachnida	0.0002026	1.133	Boehm2021
Tasmanicosa_godeffroyi	Arachnida	0.000201	1.625	Boehm2021
Tasmanicosa_godeffroyi	Arachnida	0.0004868	1.351	Boehm2021
Heteropoda_juhulans/cervina	Arachnida	0.0002042	0.728	Boehm2021
Heteropoda_juhulans/cervina	Arachnida	0.000466	1.252	Boehm2021
Heteropoda_juhulans/cervina	Arachnida	0.0005498	3.098	Boehm2021
Heteropoda_juhulans/cervina	Arachnida	0.0006346	1.717	Boehm2021
Heteropoda_juhulans/cervina	Arachnida	0.0006385	1.145	Boehm2021
Heteropoda_juhulans/cervina	Arachnida	0.001242	1.605	Boehm2021
Heteropoda_juhulans/cervina	Arachnida	0.0020072	1.652	Boehm2021
Heteropoda_juhulans/cervina	Arachnida	0.0009363	1.841	Boehm2021
Heteropoda_juhulans/cervina	Arachnida	0.000454	1.213	Boehm2021
Heteropoda_juhulans/cervina	Arachnida	0.0007047	1.55	Boehm2021
Heteropoda_juhulans/cervina	Arachnida	0.0012794	1.762	Boehm2021
Tasmanicosa_godeffroyi	Arachnida	0.0005154	0.963	Boehm2021
Tasmanicosa_godeffroyi	Arachnida	0.0002875	0.724	Boehm2021
Tasmanicosa_godeffroyi	Arachnida	0.00012	0.64	Boehm2021
Tasmanicosa_godeffroyi	Arachnida	3.7e-05	0.578	Boehm2021
Tasmanicosa_godeffroyi	Arachnida	6.5e-05	0.701	Boehm2021
Tasmanicosa_godeffroyi	Arachnida	6.7e-05	0.634	Boehm2021
Tasmanicosa_godeffroyi	Arachnida	5.5e-05	0.497	Boehm2021
Tasmanicosa_godeffroyi	Arachnida	5.4e-05	0.534	Boehm2021
Heteropoda_juhulans/cervina	Arachnida	0.000175	1.035	Boehm2021
Tasmanicosa_godeffroyi	Arachnida	3.5e-05	0.544	Boehm2021
Tasmanicosa_godeffroyi	Arachnida	9e-06	0.322	Boehm2021
Heteropoda_juhulans/cervina	Arachnida	0.000357	0.774	Boehm2021
Heteropoda_juhulans/cervina	Arachnida	0.00026	1.146	Boehm2021
Heteropoda_juhulans/cervina	Arachnida	0.000454	0.556	Boehm2021
Heteropoda_juhulans/cervina	Arachnida	0.00042	1.116	Boehm2021
Tasmanicosa_godeffroyi	Arachnida	5.6e-05	0.485	Boehm2021
Tasmanicosa_godeffroyi	Arachnida	1.5e-05	0.236	Boehm2021
Heteropoda_juhulans/cervina	Arachnida	0.000547	1.15	Boehm2021
Heteropoda_juhulans/cervina	Arachnida	0.000269	1.034	Boehm2021
Heteropoda_juhulans/cervina	Arachnida	5.8e-05	0.617	Boehm2021
Tasmanicosa_godeffroyi	Arachnida	8.6e-05	0.635	Boehm2021
Tasmanicosa_godeffroyi	Arachnida	2.1e-05	0.281	Boehm2021
Heteropoda_juhulans/cervina	Arachnida	0.000325	0.86	Boehm2021
Tasmanicosa_godeffroyi	Arachnida	3.8e-05	0.636	Boehm2021
Tasmanicosa_godeffroyi	Arachnida	5.4e-05	0.614	Boehm2021
Tasmanicosa_godeffroyi	Arachnida	7.9e-05	0.671	Boehm2021
Tasmanicosa_godeffroyi	Arachnida	8.8e-05	0.295	Boehm2021
Tasmanicosa_godeffroyi	Arachnida	8.9e-05	0.67	Boehm2021
Tasmanicosa_godeffroyi	Arachnida	2.4e-05	0.342	Boehm2021
Heteropoda_juhulans/cervina	Arachnida	0.002075	1.331	Boehm2021
Heteropoda_juhulans/cervina	Arachnida	0.0015267	0.923	Boehm2021
Heteropoda_juhulans/cervina	Arachnida	0.0005121	1.09	Boehm2021
Heteropoda_juhulans/cervina	Arachnida	0.000486	1.151	Boehm2021
Heteropoda_juhulans/cervina	Arachnida	0.000311	1.159	Boehm2021
Heteropoda_juhulans/cervina	Arachnida	0.000655	1.222	Boehm2021
Heteropoda_juhulans/cervina	Arachnida	0.000347	1.216	Boehm2021
Heteropoda_juhulans/cervina	Arachnida	0.0003131	1.749	Boehm2021
Heteropoda_juhulans/cervina	Arachnida	0.0006693	1.085	Boehm2021
Heteropoda_juhulans/cervina	Arachnida	0.0003023	0.723	Boehm2021
Heteropoda_juhulans/cervina	Arachnida	0.0003125	1.052	Boehm2021
Tasmanicosa_godeffroyi	Arachnida	1.75e-05	0.398	Boehm2021
Tasmanicosa_godeffroyi	Arachnida	3.9e-05	0.517	Boehm2021
Tasmanicosa_godeffroyi	Arachnida	2.4e-05	0.256	Boehm2021
Tasmanicosa_godeffroyi	Arachnida	1.9e-05	0.267	Boehm2021
Tasmanicosa_godeffroyi	Arachnida	3.2e-05	0.523	Boehm2021
Tasmanicosa_godeffroyi	Arachnida	5.4e-06	0.229	Boehm2021
Tasmanicosa_godeffroyi	Arachnida	4.81e-05	0.517	Boehm2021
Tasmanicosa_godeffroyi	Arachnida	1.64e-05	0.274	Boehm2021
Tasmanicosa_godeffroyi	Arachnida	4.64e-05	0.402	Boehm2021
Tasmanicosa_godeffroyi	Arachnida	7.65e-05	0.471	Boehm2021
Tasmanicosa_godeffroyi	Arachnida	4.09e-05	0.542	Boehm2021
Tasmanicosa_godeffroyi	Arachnida	8.84e-05	0.625	Boehm2021
Tasmanicosa_godeffroyi	Arachnida	0.0002574	0.933	Boehm2021
Heteropoda_juhulans/cervina	Arachnida	0.0004535	1.218	Boehm2021
Heteropoda_juhulans/cervina	Arachnida	0.0002781	0.769	Boehm2021
Heteropoda_juhulans/cervina	Arachnida	0.0007973	1.262	Boehm2021
Heteropoda_juhulans/cervina	Arachnida	0.0011048	0.923	Boehm2021
Heteropoda_juhulans/cervina	Arachnida	0.0018565	1.245	Boehm2021
Heteropoda_juhulans/cervina	Arachnida	0.0014117	1.598	Boehm2021
Heteropoda_juhulans/cervina	Arachnida	0.0006539	1.406	Boehm2021
Heteropoda_juhulans/cervina	Arachnida	0.000445	1.056	Boehm2021
Heteropoda_juhulans/cervina	Arachnida	0.0002685	0.884	Boehm2021
Heteropoda_juhulans/cervina	Arachnida	0.0003156	0.929	Boehm2021
Eciton_burchellii	insecta	2.1077e-06	0.049538	Hurlbert2008
Eciton_burchellii	insecta	2.5957e-06	0.055753	Hurlbert2008
Eciton_burchellii	insecta	2.9538e-06	0.060232	Hurlbert2008
Eciton_burchellii	insecta	4.2295e-06	0.067175	Hurlbert2008
Eciton_burchellii	insecta	4.1692e-06	0.0703	Hurlbert2008
Eciton_burchellii	insecta	1.03028e-05	0.084318	Hurlbert2008
Eciton_burchellii	insecta	7.566e-06	0.076641	Hurlbert2008
Eciton_burchellii	insecta	6.4143e-06	0.07159	Hurlbert2008
Eciton_burchellii	insecta	1.05271e-05	0.080571	Hurlbert2008
Eciton_burchellii	insecta	1.13107e-05	0.080571	Hurlbert2008
Eciton_burchellii	insecta	1.66677e-05	0.085476	Hurlbert2008
Eciton_burchellii	insecta	1.77804e-05	0.087441	Hurlbert2008
Eciton_burchellii	insecta	2.14297e-05	0.087441	Hurlbert2008
Eciton_burchellii	insecta	2.47389e-05	0.092765	Hurlbert2008
Eciton_burchellii	insecta	9.7977e-06	0.074919	Hurlbert2008
Eciton_burchellii	insecta	1.32462e-05	0.081307	Hurlbert2008
Eciton_hamatum	insecta	1.7741e-06	0.069663	Hurlbert2008
Eciton_hamatum	insecta	2.4684e-06	0.074919	Hurlbert2008
Eciton_hamatum	insecta	2.0044e-06	0.080206	Hurlbert2008
Eciton_hamatum	insecta	2.8701e-06	0.078403	Hurlbert2008
Eciton_hamatum	insecta	3.0398e-06	0.081307	Hurlbert2008
Eciton_hamatum	insecta	2.6905e-06	0.085476	Hurlbert2008
Eciton_hamatum	insecta	4.0512e-06	0.078048	Hurlbert2008
Eciton_hamatum	insecta	4.5771e-06	0.074919	Hurlbert2008
Eciton_hamatum	insecta	4.7444e-06	0.09068	Hurlbert2008
Eciton_hamatum	insecta	6.8425e-06	0.085089	Hurlbert2008
Eciton_hamatum	insecta	8.1878e-06	0.105356	Hurlbert2008
Eciton_hamatum	insecta	2.05261e-05	0.1359	Hurlbert2008
Eciton_hamatum	insecta	2.2373e-05	0.121853	Hurlbert2008
Eciton_hamatum	insecta	4.989e-06	0.100674	Hurlbert2008
Eciton_hamatum	insecta	5.7594e-06	0.101133	Hurlbert2008
Eciton_hamatum	insecta	1.08338e-05	0.093612	Hurlbert2008
Eciton_hamatum	insecta	1.35347e-05	0.091093	Hurlbert2008
Eciton_hamatum	insecta	1.47525e-05	0.11434	Hurlbert2008
Eciton_hamatum	insecta	1.48588e-05	0.12752	Hurlbert2008
Eciton_hamatum	insecta	1.79085e-05	0.133451	Hurlbert2008
Eciton_hamatum	insecta	1.80375e-05	0.142868	Hurlbert2008
Eciton_hamatum	insecta	1.57373e-05	0.140294	Hurlbert2008
Eciton_hamatum	insecta	1.31515e-05	0.14549	Hurlbert2008
Eciton_hamatum	insecta	1.31515e-05	0.154347	Hurlbert2008
Eciton_hamatum	insecta	1.26877e-05	0.138394	Hurlbert2008
Eciton_hamatum	insecta	6.8918e-06	0.122966	Hurlbert2008
Eciton_hamatum	insecta	6.554e-06	0.118037	Hurlbert2008
Eciton_hamatum	insecta	4.9533e-06	0.110759	Hurlbert2008
Eciton_hamatum	insecta	4.5118e-06	0.105836	Hurlbert2008
Eciton_hamatum	insecta	1.12298e-05	0.121853	Hurlbert2008
Eciton_hamatum	insecta	9.0537e-06	0.114861	Hurlbert2008
Eciton_hamatum	insecta	1.0377e-05	0.128101	Hurlbert2008
Eciton_hamatum	insecta	2.7355e-05	0.110759	Hurlbert2008
Messor_pergandei	insecta	6.976e-07	0.060232	Hurlbert2008
Messor_pergandei	insecta	9.917e-07	0.058081	Hurlbert2008
Messor_pergandei	insecta	1.7614e-06	0.054007	Hurlbert2008
Messor_pergandei	insecta	9.034e-07	0.047769	Hurlbert2008
Messor_pergandei	insecta	5.914e-07	0.04462	Hurlbert2008
Messor_pergandei	insecta	5.014e-07	0.032755	Hurlbert2008
Messor_pergandei	insecta	3.011e-07	0.031729	Hurlbert2008
Acromrymex_versicolor	insecta	3.985e-07	0.023292	Hurlbert2008
Acromrymex_versicolor	insecta	2.4158e-06	0.030319	Hurlbert2008
Acromrymex_versicolor	insecta	2.2164e-06	0.028972	Hurlbert2008
Acromrymex_versicolor	insecta	3.1284e-06	0.033508	Hurlbert2008
Acromrymex_versicolor	insecta	4.907e-07	0.018057	Hurlbert2008
Acromrymex_versicolor	insecta	7.825e-07	0.020323	Hurlbert2008
Atta_colombica	insecta	1.0966e-06	0.032607	Hurlbert2008
Atta_colombica	insecta	9.917e-07	0.025509	Hurlbert2008
Atta_colombica	insecta	9.099e-07	0.021075	Hurlbert2008
Atta_colombica	insecta	3.0617e-06	0.048205	Hurlbert2008
Atta_colombica	insecta	4.7786e-06	0.054998	Hurlbert2008
Atta_colombica	insecta	1.10697e-05	0.060782	Hurlbert2008
Atta_colombica	insecta	1.3929e-05	0.057034	Hurlbert2008
Atta_colombica	insecta	3.6195e-05	0.07159	Hurlbert2008
Atta_colombica	insecta	1.69088e-05	0.062463	Hurlbert2008

## Sheet: Figure 2
Group	Body mass in kg	Gear ratio	Source
Quadruped	0.0243	0.1551	Biewener2005
Quadruped	0.06155	0.11965	Biewener2005
Quadruped	0.0397	0.13745	Biewener2005
Quadruped	0.0962	0.10395	Biewener2005
Quadruped	0.14905	0.1329	Biewener2005
Quadruped	1.16995	0.184	Biewener2005
Quadruped	3.0089	0.51925	Biewener2005
Quadruped	33.9975	0.7208	Biewener2005
Quadruped	62.0778	0.77405	Biewener2005
Quadruped	27.6015	0.87915	Biewener2005
Quadruped	36.3349	0.50605	Biewener2005
Quadruped	280.369	1.0669	Biewener2005
Quadruped	780	0.34	Basu2022
Quadruped	250	0.38	Basu2022
Quadruped	750	0.59	Basu2022
Quadruped	2290	0.39	Ren2010
Macropodoidea	0.49	0.26	Bennett1995
Macropodoidea	1.04	0.33	Bennett1995
Macropodoidea	1.65	0.27	Bennett1995
Macropodoidea	1.97	0.21	Bennett1995
Macropodoidea	2.46	0.19	Bennett1995
Macropodoidea	2.76	0.24	Bennett1995
Macropodoidea	3.01	0.22	Bennett1995
Macropodoidea	4.9	0.21	Bennett1995
Macropodoidea	6.4	0.22	Bennett1995
Macropodoidea	7.14	0.23	Bennett1995
Macropodoidea	7.1	0.25	Bennett1995
Macropodoidea	7.27	0.26	Bennett1995
Macropodoidea	8.9	0.28	Bennett1995
Macropodoidea	17.86	0.25	Bennett1995
Macropodoidea	18.17	0.24	Bennett1995
Macropodoidea	19.15	0.23	Bennett1995
Macropodoidea	21.01	0.23	Bennett1995
Macropodoidea	22.01	0.25	Bennett1995
Macropodoidea	22.01	0.25	Bennett1995
Macropodoidea	19.71	0.26	Bennett1995
Macropodoidea	19.71	0.28	Bennett1995
Macropodoidea	24.43	0.29	Bennett1995
Macropodoidea	25.74	0.24	Bennett1995
Macropodoidea	27.28	0.23	Bennett1995
Macropodoidea	37.52	0.23	Bennett1995
Macropodoidea	49.57	0.28	Bennett1995

## Sheet: Figure 3b
Group	Body mass in kg	vmax	vmin	Reference
bird	1.45	3.7001	3.5969	Bishop2018
bird	1.53	4.7577	4.5052	Bishop2018
bird	0.156	2.9473	2.8542	Bishop2018
bird	0.18	2.0388	1.8705	Bishop2018
bird	0.189	2.8369	2.6489	Bishop2018
bird	0.165	2.3113	2.187	Bishop2018
bird	0.16	2.7289	2.6474	Bishop2018
bird	0.046	1.1346	1.0638	Bishop2018
bird	0.047	1.5274	1.3759	Bishop2018
bird	0.045	1.6235	1.5007	Bishop2018
bird	0.05	1.7523	1.6027	Bishop2018
bird	0.049	1.4214	1.3587	Bishop2018
bird	36	3.4015	3.1804	Bishop2018
bird	42	3.5268	3.1736	Bishop2018
bird	37	3.7192	3.4642	Bishop2018
bird	41.5	4.1884	3.7327	Bishop2018
bird	39	3.6178	3.3088	Bishop2018
bird	0.62	1.5667	1.4507	Bishop2018
bird	0.79	2.8719	2.7145	Bishop2018
bird	1.28	2.1262	1.9317	Bishop2018
bird	1.56	2.8482	2.7592	Bishop2018
bird	2.29	3.0152	2.8002	Bishop2018
bird	2.64	3.5581	3.3689	Bishop2018
bird	3.76	2.876	2.7122	Bishop2018
bird	2.69	3.3917	3.1553	Bishop2018
bird	1.13	3.6271	3.3603	Bishop2018
bird	1.29	3.4447	3.1176	Bishop2018
bird	1.35	4.9026	4.5298	Bishop2018
bird	0.59	4.3625	4.1408	Bishop2018
bird	0.69	3.5449	3.2013	Bishop2018
bird	0.59	2.569	2.1705	Bishop2018
bird	78.7	3.3622	3.0655	Bishop2018
bird	70	3.6303	3.1979	Bishop2018
bird	1.58	1.905	1.5743	Bishop2018
reptile	0.0527	1.76731	1.47394	Cieri2021
reptile	0.00758	1.46906	1.1903	Cieri2021
reptile	0.01498	1.85439	1.56397	Cieri2021
reptile	0.01179	0.691251	0.448387	Cieri2021
reptile	2	5.41498	4.6817	Cieri2021
reptile	0.0637	1.38142	0.972516	Cieri2021
reptile	28.5	1.63397	0.943174	Cieri2021
reptile	1.59	2.70811	1.81988	Cieri2021
reptile	1.13	2.57869	2.11022	Cieri2021
reptile	0.01532	1.09093	0.838869	Cieri2021
reptile	1.087	2.45032	2.09984	Cieri2021
reptile	3.818	3.27311	2.78955	Cieri2021
reptile	0.277	0.48763	0.228684	Cieri2021
reptile	0.0499	0.845921	0.629393	Cieri2021
reptile	0.265	1.74002	1.45831	Cieri2021
reptile	0.83444	1.85837	1.50205	Cieri2021
reptile	0.81	2.08866	1.75689	Cieri2021
reptile	4.82	2.43921	1.50245	Cieri2021
